# Supplementary material for: Methods to Assess Adult and Adolescent Patients’ Adherence to Antimalarial Treatment: A Systematic Review
Source: Front Pharmacol. 2022 Apr 27;13:796027. doi: 10.3389/fphar.2022.796027 (PMC9092497; doi:10.3389/fphar.2022.796027)
Supplement: Supplementary file 1 [file Table2.xlsx]

## Sheet: Table s2
Supplementary Table S2. Characteristics of the studies about methods to assess patient adherence to antimalarials
Author, Year	Study			Population			Infection	Treatment	Adherence method	Assessment day	Adherence estimates	Study quality
	Design	Year	Country	Sample size	Sex	Age
Na-Bangchang et al, 1997	Observational	1994-1995	Thailand	126	86.51% male	Mean 29yo (15 – 68yo)	P. falciparum	AM+MQ (3d)	Biological Assay	D2	Fully adherent - 86.8%	MINORS=9/16
Fungladda et al, 1998	Experimental	1994-1995	Thailand	Total: 137 Group 1: 60 Group 2: 77	Group 1: 98.3% male. Group 2: 79.2% male	Group 1: Mean 31.9yo Group 2: Mean 30.8yo	P. falciparum	Group 1:AS (5d) Group 2:QN+TET (7d)	1.Self-reported Measure 2. Pill count	D5 (AS) D7 (QN+TET)	Adherent - 98.4% (ART) - Self-reported Measure & Pill count Adherent - 71.7% (QN+TET) - Self-reported Measure & Pill count	RoB=Poor
Qingjun et al, 1998	Experimental	1994	China	324	92.6% male	16 – 63yo	P. vivax	CQ (3 d) + PQ (8 d)	Self-reported Measure	D8	Adherent - 83%	RoB=Poor
Fogg et al, 2004	Observational	2002	Uganda	235	45.1% male	All ages (31.5% > 15yo)	P. falciparum	AL (3 d)	1.Self-reported Measure 2.Pill count 3.Biological assay	D3	Probably adherent - 88.9% - Self-reported Measure & Pill count ND - Biological assay	MINORS=11/16
Rocha, 2008	Quasi-experimental	ND	Brazil	29	88.8% male	Mean: 34.7 yo	P. vivax P. falciparum	CQ (3d) + PQ (7 d) AL (3 d) + PQ (1 d)	1.Self -reported Measure 2.Clinical cure	D7	Adherent - 83.3% (CQ); 50% (Pq - Pv); 100% (AL); 66.7% (PQ - Pf) - Self -reported Measure Adherent - 100% - Clinical cure	MINORS=14/24
Asante et al, 2009	Experimental	ND	Ghana	190	36.8% male	≥ 15yo (Mean 39.5yo)	P. falciparum	AS+AQ (3d)	Pill count	D2	Adherent - 92.6%	RoB=Poor
Lemma et al, 2011	Observational	2008	Ethiopia	155	47.7% male	≥2 mo (51.6% >15yo)	P. falciparum	AL (3d)	1.Self-reported Measure 2.Pill count	D3	Probably adherent - 53.3% - Self-reported Measure & Pill count	MINORS=12/16
Tun et al, 2012	Observational	ND	Myanmar	248	64.5% male	All ages: 25% >14yo (mean 27.6yo)	P. falciparum	AL (3d)	1.Self-reported Measure 2.Pill count	D3	Probably adherence - 83.9% - Self-reported Measure & Pill count	MINORS=14/16
Almeida et al, 2014	Observational	2012	Brazil	135	60% male	Mean: 36yo (18 - 52yo)	P. vivax	CQ (3d) +PQ (7d)	1.Self-reported Measure 2.Pill count	D7	Adherent - 72.7% (DS); 63.8% (LS) - Self-reported Measure Adherent - 71.1% - Pill count	MINORS=12/16
Ferreira et al, 2014	Observational	2011	Brazil	27	70.4% male	≥ 18 yo (70.4%: 18-35yo)	P. vivax P. falciparum	CQ (3d) + PQ (7d) AL (3d)	1.Self-reported Measure 2.Pill count	D3 (Pf) D6 (Pv)	Adherent - 77.8% - Self-reported Measure & Pill count (Pf & Pv)	MINORS=11/16
Minzi et al, 2014	Observational	2012	Tanzania	151	44.83% male	≥ 6mo (19.21% ≥18 yo)	P. falciparum	AL (3d)	1.Self-reported Measure 2.Pill count 3.Biological Assay	D3 (Interview and pillcount) D7 (biological assay)	Probably adherent - 7.4% - Self-reported Measure & Pill count ND - Biological assay	MINORS=12/16
Amponsah, 2015	Observational	2013	Ghana	300	54.3% male	> 18yo	P. falciparum	AL (3d) AS+AQ (3d) DHA+PIP (3d)	Pill count	D3	Fully adherent - 61.6% (AL), 45.4% (AS+AQ), 46.1% (DHA+PIP) Partially adherent - 30.6% (AL), 25.4% (AS+AQ), 30.7% (DHA+PIP) Adherent– 57.3% - (three treatments)	MINORS=12/16
Cheoymang et al, 2015	Observational	2008-2009	Thailand	85	65.8% male	20 – 28yo	P. vivax	CQ (3d) + PQ (14d)	1.Self-reported Measure 2.Pill count 3.Biological assay	D3, D7 and D14	Adherent - 100% - Self-reported Measure Adherent - 100% - Pill count Adherent - 95.3% - Biological assay	MINORS=10/16
Osorio-de-Castro et al, 2015	Observational	ND	Brazil	165	ND	≥ 15yo	P. falciparum P.vivax	QN + DOX + PQ AL (3d )+ PQ (1d) MQ + PQ	1.Self-reported Measure 2.Pill count	D2 (Pf) D5 (Pv)	Adherent - 90.9% (Pv); 75% (Pf) - Self-reported Measure Adherent - 82.1% (Pv); 61.3% (Pf) - Pill count	MINORS=8/16
Souza et al, 2016	Observational	2011	Brazil	27	70.4% male	≥18 yo	P. vivax P. falciparum	CQ + PQ (7 d) AL (3 d)	1.Self-reported Measure 2.Pill count	Not described	Adherent - 75% (Pv); 85.7% (Pf) - Self-reported Measure Adherent - 25% (Pv); 14.3% (Pf) - Pill count	MINORS=10/16
Steury, 2016	Experimental	2012	Zambia	96	52.1% male	18 - 64yo	P. falciparum	AL (3 d)	1.MEMS 2.Pill count	D3 to 1 week	Probably adherent - 68.8% Probaly perfect adherent - 16.7%	RoB=Fair
Saravu et al, 2018	Experimental	2017	India	Total: 50 Group 1: 25 Group 2: 25	Group 1: 92% male. Group 2: 88% male	Group 1: Mean 42yo Group 2: Mean: 40yo	P. vivax	Group 1: B + PQ (0.25mg/kg) Group 2: B + PQ (0.5mg/kg)	1.Self-reported Measure 2.Pill count	D6	Adherent - 60% (both treatments)	RoB=Poor
Takahashi et al, 2018	Observational	2016-2014	Laos	54	59.3% male	Mean: 26 yo	P. falciparum P. vivax Mixed infection	AL (3d)	1.Self-reported Measure 2.Pill count	D3 or D4	Probably adherent - 94.4% - Self-reported Measure & Pill count	MINORS=13/16
Oduro et al, 2019	Observational	2014-2015	Ghana	216	45.8% male	Age: ≥6 months 16.2% ≥18 yo	P. falciparum	DHA+PIP (3d)	1.Self-reported Measure 2.Pill count	D3	Complete adherence - 60.0% - Self-reported Measure & Pill count	MINORS=12/16
Bagchi et al, 2020	Experimental	2012-2013	India	Total: 64 Group NS: 33 Group S: 31	Group NS: 100% male Group S: 100% male	Group NS: Mean 37.6yo Group S: Mean 40.5yo	P. falciparum	AS (3d) + SP (1d) + PQ (1d)	1.Self-reported Measure 2.Self-reported Measure 3.Pill count	D3	Adherent - 87.9% - Self-reported Measure & Pill count	RoB=Poor
Rosa et al, 2020	Observational	2019	Indonesia	68	51.5% male	> 18yo	P. vivax	ACT (3d) + PQ (14d)	1.Self-reported Measure	Not described	High adherence - 44.1%	MINORS=10/16
*Assessment day: first day of treatment as day 0 (D0). ACT - Artemisinin-based Combination Therapy; AL - Artemether + Lumefantrine; AM - Artemether; AQ - Amodiaquine; AS - Artesunate; B: Artesunate + Doxycycline or Artemether + Lumefantrine or Chloroquine; CQ - Chloroquine; DHA - Dihydroartemisinin; DOX - Doxycycline; MEMS - Medication Event Monitoring System; MINORS - Methodological index for no…
